# Supplementary material for: Breeding novel solutions in the brain: a model of Darwinian neurodynamics
Source: F1000Res. 2017 Jun 29;5:2416. Originally published 2016 Sep 28. [Version 2] doi: 10.12688/f1000research.9630.2 (PMC5130073; doi:10.12688/f1000research.9630.2)
Supplement: Supplementary file 1 [file f1000research-5-12941-s0000.tgz]

Archive with 1 entries (1 files):
- 9f1cc18e-bf35-4f82-a736-38b9a2c3dac2.pdf
